# Supplementary material for: Transcriptomic Analyses Reveal That Coffea arabica and Coffea canephora Have More Complex Responses under Combined Heat and Drought than under Individual Stressors
Source: Int J Mol Sci. 2024 Jul 22;25(14):7995. doi: 10.3390/ijms25147995 (PMC11277005; doi:10.3390/ijms25147995)
Supplement: Supplementary file 1 [file ijms-25-07995-s001.zip]

Archive with 1 entries (1 files):
- ijms-3108594-supplementary.pdf
